# Supplementary material for: Enhancing Stability and Mucoadhesive Properties of Chitosan Nanoparticles by Surface Modification with Sodium Alginate and Polyethylene Glycol for Potential Oral Mucosa Vaccine Delivery
Source: Mar Drugs. 2022 Feb 22;20(3):156. doi: 10.3390/md20030156 (PMC8953124; doi:10.3390/md20030156)
Supplement: Supplementary file 1 [file marinedrugs-20-00156-s001.zip]

Archive with 1 entries (1 files):
- marinedrugs-1591000-supplementary.pdf
